# Supplementary material for: Proteomic Profiling of Chemotherapy Responses in FOLFOX-Resistant Colorectal Cancer Cells
Source: Int J Mol Sci. 2023 Jun 8;24(12):9899. doi: 10.3390/ijms24129899 (PMC10298463; doi:10.3390/ijms24129899)
Supplement: Supplementary file 1 [file ijms-24-09899-s001.zip]

Archive with 1 entries (1 files):
- ijms-2428700-supplementary.pdf
